# Supplementary material for: Target of Rapamycin Signaling Involved in the Regulation of Photosynthesis and Cellular Metabolism in Chlorella sorokiniana
Source: Int J Mol Sci. 2022 Jul 4;23(13):7451. doi: 10.3390/ijms23137451 (PMC9266951; doi:10.3390/ijms23137451)
Supplement: Supplementary file 1 [file ijms-23-07451-s001.zip]

Archive with 1 entries (1 files):
- ijms-1780034-supplementary.pdf
